# Supplementary material for: Validation of the Arabic version of the general medication adherence scale in patients with type 2 diabetes mellitus in Jordan
Source: Front Pharmacol. 2023 Sep 20;14:1194672. doi: 10.3389/fphar.2023.1194672 (PMC10547870; doi:10.3389/fphar.2023.1194672)
Supplement: Supplementary file 1 [file Table1.XLSX]

## Sheet: Form Responses 1
Age	Gender	Income	M. status	Edu.	Other dizs	Dizs	DM Meds #	HbA1c	RBS	Get Meds	A.1	A.2	A.3	A.4	A.5	B.1	B.2	B.3	B.4	C.1	C.2
56	2	5	2	3	1	BP, LIPDS	2	11.75	2	2	4	4	4	3	3	3	4	4	4	4	4
47	2	3	2	4	1	neck and back discs	2	8	210	1	3	3	2	2	3	3	2	2	3	2	2
75	1	4	2	4	2		2	6	95	3	2	1	3	1	3	3	2	1	2	2	2
50	2	2	2	4	2		1	8	160	1	2	2	2	2	2	2	3	3	2	2	1
58	1	3	2	3	1	BP	1	6	110	1	3	4	4	4	4	4	4	4	4	4	4
44	2	5	2	4	2		1	5	120	1	4	4	4	4	4	4	4	4	3	4	4
49	1	5	2	4	2		1	5.7	130	1	4	4	4	4	4	4	4	4	3	4	4
76	1	3	2	4	1	BP, prostate enlargemnet	8	8.5	350	1	3	4	3	3	3	4	3	3	1	4	4
73	2	1	2	3	1	BP, arthrities	3	8	160	1	4	4	4	2	4	3	3	4	4	4	3
23	1	2	1	1	2		2	11	200	1	1	1	1	1	1	3	1	1	4	4	4
52	2	3	2	4	1	BP	4	9	200	1	4	3	4	4	4	4	3	3	3	4	3
60	2	1	2	3	2		5	11	200	1	3	4	4	4	4	4	4	4	4	4	4
21	1	2	1	1	2		1	9	250	3	3	4	2	4	2	4	3	3	3	3	2
38	1	2	2	3	2		1	8	200	3	4	4	4	4	4	4	4	4	4	4	4
62	2	3	2	4	1	thyroid	2	9	250	1	3	3	3	4	3	4	3	3	3	4	4
72	1	3	2	4	2		1	10	350	1	4	4	4	4	4	4	4	4	3	4	4
42	1	3	2	4	1	Heart	1	6.2	120	1	3	4	4	4	4	4	4	4	4	4	4
60	1	2	2	3	1	BP	2	8	140	1	1	3	3	3	3	2	2	2	3	4	4
50	2	3	2	3	1	Gout, arthtritis	2	6	150	1	4	3	4	4	4	3	3	4	4	4	3
57	2	2	2	3	2		2	5.7	140	1	4	4	4	4	4	4	4	4	4	4	4
65	1	2	2	4	1	bp, gout, Lipids	1	6.5	160	1	4	4	4	4	4	4	4	4	4	4	4
80	2	2	3	1	1	bp	2	7	120	1	3	4	3	3	3	3	2	4	3	4	3
58	2	2	2	1	1	IBS	1	7	100	2	4	4	4	4	4	4	4	4	4	4	4
83	2	2	3	1	1	bp, osteoprosis	2	8.5	160	1	4	4	4	4	1	1	2	3	3	3	4
68	1	3	2	4	2		1	7	500	1	3	3	4	3	3	4	3	3	4	4	3
33	1	2	3	1	2		1	9	200	3	4	4	2	4	3	4	4	4	4	4	4
68	1	3	2	4	1	bp	1	7	125	3	4	4	3	4	3	4	4	4	4	4	4
93	2	2	3	1	1	bp	2	8	130	3	4	4	4	4	4	4	4	4	4	4	4
81	2	2	2	4	1	bp	2	8.5	140	3	3	3	3	3	3	3	4	3	3	4	4
67	1	2	2	3	2		1	7.5	120	1	3	4	4	4	3	4	3	4	3	4	4
51	1	2	2	4	2		1	8	120	1	4	3	4	4	3	4	4	4	4	4	4
63	2	1	2	2	2		1	8	180	2	2	2	3	1	1	4	1	3	4	2	1
41	2	4	2	4	2		1	8	160	3	4	3	3	1	3	4	3	4	4	3	4
29	1	2	2	4	2		1	6.2	130	2	3	3	4	4	4	4	4	3	4	4	3
83	1	1	1	1	1	bp	1	7	130	1	4	4	4	3	4	4	4	4	4	4	4
56	2	1	2	2	2		1	8	200	2	3	3	3	3	3	3	3	3	3	3	3
87	1	2	2	2	1	bp	2	10	500	1	1	1	1	1	1	1	1	1	1	4	4
74	2	2	3	3	1	heart bp	2	8	150	1	4	4	4	3	3	4	2	3	4	4	3
70	1	1	2	1	1	bp heart	2	8.5	250	2	4	4	4	4	4	4	4	4	4	4	3
44	1	5	2	4	2		1	6.4	170	2	4	3	1	3	2	2	2	3	2	4	4
41	1	5	2	4	2		1	5.8	130	2	4	3	4	4	4	4	4	3	4	4	4
57	2	1	2	1	1	heart lipids	2	8.5	200	2	4	4	4	4	4	4	3	4	4	2	2
48	2	1	2	3	1	bp lipds	1	8	180	1	4	4	4	3	4	4	2	4	4	4	3
75	2	4	2	1	1	bp	2		220	1	4	4	4	3	4	4	2	4	4	4	4
48	1	5	3	3	2		2	8	264	1	4	1	2	1	1	2	1	1	1	3	4
69	2	3	3	2	1	bp	2		165	1	4	4	4	3	4	4	4	4	4	4	4
68	2	2	2	1	1	bp	2	7.5	120	2	4	4	4	4	4	4	4	4	4	4	4
27	1	3	1	4	2		1		240	3	4	3	3	3	4	3	2	3	2	4	4
60	1	3	2	4	1	lipds	1	8.5	160	1	3	3	3	3	3	3	3	3	3	2	3
78	1	2	2	2	1	bp	1	6.8	140	1	3	4	3	3	3	2	4	3	4	4	4
32	2	4	2	3	2		1		350	2	4	4	4	4	4	4	3	4	2	4	4
25	2	2	1	1	2		1		300	1	4	4	4	4	4	4	4	4	4	4	4
63	2	1	2	1	1	ulcer	2		205	3	4	4	4	4	4	4	4	4	4	3	3
60	2	3	2	1	1	bp	2		250	3	4	4	4	4	4	4	4	4	4	4	4
70	2	3	2	2	1	kindy bp	1		700	3	2	3	4	2	4	3	3	4	3	4	4
43	2	2	2	3	1	bp	2	6.8	190	1	3	3	4	3	3	4	4	2	3	3	4
57	1	3	2	4	2		1	7.5	350	3	4	4	4	4	4	4	4	4	4	4	4
60	2	5	2	2	1	hf bp	1		300	3	3	3	4	4	4	4	4	4	3	4	4
72	1	5	2	4	2		1	6.3	110	3	4	4	4	4	3	4	4	3	3	4	4
65	2	1	2	1	1	bp	1		300	1	4	4	4	4	4	4	4	4	4	4	3
56	2	3	2	3	2		1			3	3	4	3	4	4	4	4	4	3	4	4
51	2	5	3	4	1	bp	2	7.2	300	3	3	2	2	2	2	3	3	2	3	2	3
52	1	3	2	4	1	bp	2			2	3	2	4	4	3	4	3	4	3	4	3
47	2	4	2	3	2		1	8	250	1	4	4	3	4	4	3	3	4	4	4	3
59	1	4	2	4	1	bp	3	8	140	3	2	4	3	3	3	4	4	3	2	4	2
56	2	3	2	3	1	bp	2		700	1	3	3	3	3	3	3	3	3	3	4	4
80	2	5	2	1	1	bp	2			3	3	3	3	3	3	4	4	3	2	4	4
60	2	1	3	1	1	bp	1	7	130	3	4	4	4	4	4	4	4	4	4	4	4
75	1	3	2	2	1	bp	2		150	1	4	4	4	4	4	4	2	4	3	4	4
51	2	3	2	3	2		2			1	2	1	3	3	3	3	2	4	4	4	4
70	2	3	2	1	2		3			1	4	4	4	4	4	4	4	4	4	4	4
56	2	4	2	2	2		2		300	1	4	4	4	4	4	4	3	4	4	4	4
80	2	2	2	1	2		1		280	3	4	4	4	4	4	4	4	4	4	4	4
60	2	1	2	2	1	bp	1		400	2	4	3	3	4	3	3	3	3	3	4	4
48	2	2	2	3	1	bp	4	10.5	300	3	4	4	4	4	4	4	4	4	4	4	1
60	2	2	3	2	2		2			3	3	3	3	3	3	3	3	3	3	3	3
55	2	3	2	4	2		1	7.5	140	3	4	4	4	4	4	4	4	4	4	4	4
40	1	3	2	4	1	bp	2	8	160	2	3	3	4	4	4	4	3	3	4	4	4
50	2	1	3	2	2		1			1	3	3	3	3	3	4	4	3	4	4	4
58	1	4	2	4	2		1	12.3	150	3	4	4	4	3	4	4	4	4	4	4	4
55	1	1	2	1	1	bp	1	7.5	150	2	4	4	4	4	4	4	4	4	4	4	4
70	2	4	2	3	2		3	9	180	3	3	3	4	4	3	4	3	3	4	4	4
47	2	2	2	4	1	Gout	2	8	130	3	3	3	4	3	3	3	3	3	4	4	4
57	1	3	2	4	2		3	9.5	200	2	2	3	3	3	3	4	3	3	3	4	4
58	2	2	2	2	1	asthma arthritis	2	8	280	1	2	2	3	3	2	3	2	2	2	2	1
55	2	2	2	3	2		2		140	1	4	4	4	4	4	4	4	3	4	4	4
64	2	3	3	3	2		3	9	240	2	2	2	2	2	3	3	3	3	4	4	4
77	1	2	2	2	1	bp	2	7.5	150	3	3	3	3	3	4	4	4	3	4	4	3
30	1	2	1	4	2		2	7	130	3	4	4	4	4	4	4	4	4	4	4	3
68	2	2	3	1	1	bp	2		225	1	3	3	2	1	2	4	3	2	3	3	3
49	2	3	3	3	2		1	7.5	140	2	4	4	4	4	4	4	4	4	4	4	4
66	1	3	2	3	1	asthma	2	8	170	1	3	3	3	3	3	3	3	3	3	4	4
66	1	2	2	2	1	bp	2			3	3	3	3	3	4	3	3	3	3	4	4
67	1	4	2	4	2		1	7	120	3	4	4	4	4	4	4	4	4	4	4	4
60	2	5	3	3	2		2	8	140	3	4	4	4	3	4	4	4	3	4	4	4
52	1	2	2	4	1	bp	3	9	180	1	3	2	4	3	4	4	3	3	4	4	4
47	1	2	1	4	2		1	7.4	140	2	4	4	4	3	4	4	4	4	4	4	4
24	1	3	1	4	2		1	8.5	135	3	4	4	4	4	4	4	4	4	4	4	3
22	2	1	3	1	1	bp astham ra	2			1	3	3	4	4	4	4	4	4	4	4	4
39	2	2	1	4	2		1	7	93	1	4	4	4	4	4	4	4	4	4	4	4
56	1	3	2	4	1	disc	2	6	80	2	4	3	4	3	4	4	3	4	3	3	3
63	2	1	2	2	2		1		110	3	4	4	4	4	4	4	4	4	4	4	1
54	2	2	2	4	1	bp	2	5.5	90	1	4	4	4	4	4	4	4	4	4	4	4
41	2	1	1	2	2		2		130	3	4	4	4	4	4	4	4	4	4	4	1
46	2	2	2	4	2		2	8	140	3	4	4	3	3	4	4	4	4	3	3	2
61	1	4	2	4	1	bp	1	7	130	2	4	3	4	3	4	4	4	4	3	4	4
30	2	1	1	2	2		2		200	1	4	4	4	4	4	4	4	4	3	4	4
71	1	2	2	3	1	bp	2	7	130	2	3	3	4	3	4	4	3	4	4	3	3
53	2	1	2	2	1	bp	1		150	1	4	4	3	4	4	4	4	4	4	4	4
40	1	4	2	4	2		2	6	130	3	4	3	4	3	4	4	4	4	3	4	3
60	2	2	2	4	1	bp	1	5.7		1	3	4	4	3	4	4	3	4	3	4	3
70	2	2	2	4	1	bp	2	7	146	1	4	4	4	4	4	4	4	4	4	3	4
67	2	1	3	1	1	bp	2		130	1	4	4	4	4	4	4	4	4	4	4	4
54	2	2	3	2	1	bp	2	4	120	1	4	4	4	4	4	4	4	4	4	4	4
48	2	1	1	4	1	bp lipids	2	6.1	134	3	4	4	4	4	4	4	4	4	4	4	3
49	1	1	2	4	1	bp ckd	1	6.8	220	1	3	3	2	3	2	3	2	2	2	3	1
47	1	4	2	4	2		1	6.2	130	3	2	2	3	3	3	3	4	4	2	4	3
59	2	1	2	2	2		1		185	1	4	4	4	4	4	4	4	4	4	4	4
26	2	1	2	1	1	bp	2	9	170	2	4	4	4	4	4	4	4	4	4	4	4
